# Supplementary material for: Dynamic Modelling of Mental Resilience in Young Adults: Protocol for a Longitudinal Observational Study (DynaM-OBS)
Source: JMIR Res Protoc. 2023 Jul 4;12:e39817. doi: 10.2196/39817 (PMC10354714; doi:10.2196/39817)
Supplement: Multimedia Appendix 1 [file resprot_v12i1e39817_app1.xlsx]

## Sheet: Tabelle1
This is a Multimedia Appendix to a full manuscript published in the J Med Internet Res. For full copyright and citation information see http://dx.doi.org/10.2196/jmir.39817
			2020-10-01	2020-11-01	2020-12-01		2021-01-01	2021-02-01	2021-03-01	2021-04-01	2021-05-01	2021-06-01	2021-07-01	2021-08-01	2021-09-01	2021-10-01	2021-11-01	2021-12-01	2022-01-01	2022-02-01	2022-03-01	2022-04-01	2022-05-01	2022-06-01
COVID SITUATION
	GERMANY
		incidence per 100.000 inhabitants (last 7 days)*	34	143	174		146	59	83	160	87	15	8	36	78	69	303	353	471	1438	1584	1016	439	472
		lockdown restrictions		light	full						**	**		***	***	***	**,***	**,***	**,***	**,***	**,***
		vaccination campaign					Appointments in order of age/for medical staff
	THE NETHERLANDS
		incidence per 100.000 inhabitants*	46	30	60		32	21	34	43	28	6	57	14	12	21	110	83	195	379	336	29	7	16
		lockdown restrictions										Very light from June on			***	***	***	***	***	***	No restrictions from half March on
		vaccination campaign					Appointments in order of age/for medical staff
	ISRAEL
		active cases per 100.000 inhabitants (last 7 days)	8	8	44		69	40	6.5	1	0.2	1.5	19	90	52	8	4.5	25	638	107	140	38	20	110
		lockdown restrictions						Very light
		vaccination campaign					Appointments in order of age/for medical staff
	POLAND
		active cases per 100.000 inhabitants (last 7 days)*		64	26		21	14	43	53	9	0.73	0.21	0.46	1	6	38	55	36	79	28	3	1	0.53
		lockdown restrictions																			No restrictions from 28th of March on
		vaccination campaign					Appointments in order of age/for medical staff
TIMING OF DATA COLLECTION
		Berlin
		Mainz
		Nijmegen
		Tel Aviv
		Warsaw
	LEGEND
	*	around the 15th of each month
	**	regional lockdown light depending on regional incidence (e.g. no cultural events)
	***	"vaccinated, recovered, or tested" rule for access to public spaces
		active lockdown
		active lockdown light
		vaccinations ongoing
		vaccinations ongoing, but limited
		inclusion
		no inclusion, but follow-ups running
