# Supplementary material for: Dynamic Modelling of Mental Resilience in Young Adults: Protocol for a Longitudinal Observational Study (DynaM-OBS)
Source: JMIR Res Protoc. 2023 Jul 4;12:e39817. doi: 10.2196/39817 (PMC10354714; doi:10.2196/39817)
Supplement: Multimedia Appendix 3 [file resprot_v12i1e39817_app3.xlsx]

## Sheet: Tabelle1
This is a Multimedia Appendix to a full manuscript published in the J Med Internet Res. For full copyright and citation information see http://dx.doi.org/10.2196/jmir.39817
Questionnaire	Abbreviation	English/original language	German	Dutch	Hebrew	Polish
Anxiety Sensitivity Index	ASI	Olthuis JV, Watt MC, Stewart SH. Anxiety Sensitivity Index (ASI-3) subscales predict unique variance in anxiety and depressive symptoms. Journal of Anxiety Disorders. 2014;28:115–24.	Kemper, C. J., Ziegler, M., & Taylor, S. (2009). Uberprufung der psychometrischen Qualitat der deutschen Version des Angstsensitivitatsindex-3. Diagnostica, 55(4), 223.	Arrindell, W. A., & Albersnagel, F. A. (1987). Anxiety Sensitivity Inventory. Groningen, the Netherlands: International Diagnostic Systems.	Hashoul-Andary, R., Assayag-Nitzan, Y., Yuval, K., Aderka, I. M., Litz, B., & Bernstein, A. (2016). A longitudinal study of emotional distress intolerance and psychopathology following exposure to a potentially traumatic event in a community sample. Cognitive Therapy and Research, 40(1), 1-13.	Michałowski, J. M., Holas, P., & Zvolensky, M. J. (2014). Polish adaptation and psychometric validation of the Anxiety Sensitivity Index-III. Journal of Individual Differences, 35(2), 79–86. https://doi.org/10.1027/1614-0001/a000129
Body Awareness Questionnaire	BAQ	Shields SA, Mallory ME, Simon A. The Body Awareness Questionnaire: Reliability and Validity. Journal of Personality Assessment. 1989;53:802–15.	Cramer, H., Lauche, R., Daubenmier, J., Mehling, W., Büssing, A., Saha, F. J., ... & Shields, S. A. (2018). Being aware of the painful body: Validation of the German Body Awareness Questionnaire and Body Responsiveness Questionnaire in patients with chronic pain. PloS one, 13(2), e0193000. (only validated in chronic pain patients)	no validation	no validation	Brytek-Matera, A. & Kozieł, A. (2015). The body self-awareness among women practicing fitness: a preliminary study. Polish Psychological Bulletin, 46(1), 104-111.
Coping Orientation to Problems Experienced	Brief COPE	Carver CS. You want to measure coping but your protocol’s too long: consider the brief COPE. Int J Behav Med. 1997;4:92–100.	Hanfstingl, B., Gnambs, T., Fazekas, C., Gölly, K. I., Matzer, F., & Tikvić, M. (2021). The Dimensionality of the Brief COPE Before and During the COVID-19 Pandemic. Assessment, 0(0). https://doi.org/10.1177/10731911211052483 Knoll N., Rieckmann N., Schwarzer R. (2005). Coping as a mediator between personality and stress outcomes: A longitudinal study with cataract surgery patients. European Jour…	no validation	Ben-Zur, H., & Zeidner, M. (1996). Gender differences in coping reactions under community crisis and daily routine conditions. Personality and Individual Differences, 20(3), 331-340.	Ogińska-Bulik, N., & Juczyński, Z. (2009). NPSR–Narzędzia Pomiaru Stresu i Radzenia Sobie ze Stresem. Warszawa: Pracownia Testów Psychologicznych PTP.
Brief Resilience Scale	BRS	Smith BW, Dalen J, Wiggins K, Tooley E, Christopher P, Bernard J. The brief resilience scale: Assessing the ability to bounce back. International Journal of Behavioral Medicine. 2008;15:194–200.	Chmitorz, A., Wenzel, M., Stieglitz, R. D., Kunzler, A., Bagusat, C., Helmreich, I., ... & Tüscher, O. (2018). Population-based validation of a German version of the Brief Resilience Scale. PloS one, 13(2), e0192761.	Leontjevas, R., Op de Beek, W., Lataster, & Jacobs, N. (2014). Resilience to affective disorders: A comparative validation of two resilience scales. Journal of Affective Disorders, 168, 262- 268.	Translated within the frame of a thesis: לוי, אברהם “השפעת חוסן הצוות על הצלחת הפרויקט.” N.p., 2014. Print.	Konaszewski K, Niesiobędzka M, Surzykiewicz J. Validation of the Polish version of the Brief Resilience Scale (BRS). PLoS One. 2020 Aug 10;15(8):e0237038. doi: 10.1371/journal.pone.0237038. Erratum in: PLoS One. 2020 Dec 30;15(12):e0244895. PMID: 32776953; PMCID: PMC7416919.
Bem Sex Role Inventory	BSRI	Walkup H, Abbott RD. Cross-Validation of Item Selection on the Bem Sex Role Inventory. Applied Psychological Measurement. 1978;2:63–71. Bem SL. Bem Sex Role Inventory - PsycNET. 1974.	Schneider-Düker, M., & Kohler, A. (1988). Die Erfassung von Geschlechtsrollen: Ergebnisse zur deutschen Neukonstruktion des Bem Sex-Role Inventory. Diagnostica.	no validation	no validation	no validation
Connor-Davidson Resilience Scale	CD-RISC	Connor KM, Davidson JRT. Development of a new resilience scale: The Connor-Davidson Resilience Scale (CD-RISC). Depression and Anxiety. 2003;18:76–82.	Sarubin, N., Gutt, D., Giegling, I., Bühner, M., Hilbert, S., Krähenmann, O., ... & Padberg, F. (2015). Erste analyse der psychometrischen Eigenschaften und Struktur der deutschsprachigen 10-und 25-Item version der Connor-Davidson Resilience Scale (CD-RISC). Zeitschrift für Gesundheitspsychologie.	Markowitz S, Peters ML. Psychometrische evaluatie van de CD-Risc in een Nederlandstalige populatie: een multi- of unifactorieel meetinstrument om veerkracht te meten? Tijdschr Klin Psychol. 2014;44:55–68.	no validation	no validation
Cognitive Emotion Regulation Questionnaire	CERQ short	Garnefski N, Kraaij V. Cognitive emotion regulation questionnaire – development of a short 18-item version (CERQ-short). Personality and Individual Differences. 2006;41:1045–53.	Loch, N., Hiller, W., & Witthöft, M. (2011). Der cognitive emotion regulation questionnaire (CERQ). Zeitschrift für Klinische Psychologie und Psychotherapie, 40(2), 94-106.	Garnefski N, Kraaij V. Cognitive emotion regulation questionnaire – development of a short 18-item version (CERQ-short). Personality and Individual Differences. 2006;41:1045–53.	Hamama-Raz, Y., Perry, S., Pat-Horenczyk, R., Bar-Levav, R., & Stemmer, S. M. (2012). Factors affecting participation in group intervention in patients after adjuvant treatment for early-study breast cancer. Acta Oncologica, 51(2), 208-214.	Marszał-Wiśniewska, M. i Fajkowska, M. (2010). Właściwości psychometryczne Kwestionariusza Poznawczej Regulacji Emocji (Cognitive Emotion Regulation Questionnaire – CERQ) – wyniki badań na polskiej próbie. Studia Psychologiczne, 48(1), 19-39.
Dimensional Anhedonia Rating Scale	DARS	Rizvi SJ, Quilty LC, Sproule BA, Cyriac A, Michael Bagby R, Kennedy SH. Development and validation of the Dimensional Anhedonia Rating Scale (DARS) in a community sample and individuals with major depression. Psychiatry Res. 2015;229:109–19.	Wellan, S. A., Daniels, A., & Walter, H. (2021). State anhedonia in young healthy adults: psychometric properties of the German Dimensional Anhedonia Rating Scale (DARS) and effects of the COVID-19 pandemic. Frontiers in Psychology, 12, 2357.	no validation	no validation	Szczypiński, J.& Gola, M. (2017). Anhedonia. Co o niej wiemy i jak ją badań? Psychiatria, 14(2), 65-74.
Emotion Regulation Questionnaire	ERQ	Gross JJ. Emotion regulation: Affective, cognitive, and social consequences. Psychophysiology. 2002;39:281–91.	Abler, B., & Kessler, H. (2009). Emotion regulation questionnaire–Eine deutschsprachige Fassung des ERQ von Gross und John. Diagnostica, 55(3), 144-152.	Koole, S. L. (2004). Volitional shielding of the self: Effects of action orientation and external demands on implicit self-evaluation. Social Cognition, 22, 100-125.	Translated within the frame of a thesis: אוניברסיטת בן גוריון הפקולטה למדעי החברה והרוח. עמרני-קרפלס חן. אינטגרציה רגשית לעומת הימנעות רגשית והקשר שלהן להתמודדות עם נידוי חברתי באר שבע: חמו"ל, 2016	translated and used in published Polish studies earlier: Śmieja-Nęcka M., Mrozowicz M., Kobylińska D. (2011). Emotional intelligence and emotion regulation strategies. Studia Psychologiczne, 49(5), 55-64.
General Health Questionnaire	GHQ-28	Goldberg DP, Gater R, Sartorius N, Ustun TB, Piccinelli M, Gureje O, et al. The validity of two versions of the GHQ in the WHO study of mental illness in general health care. Psychol Med. 1997;27:191–7.	Hobi, V., Gerhard, U., & Gutzwiller, F. (1989). A report on experiences using Goldberg's GHQ (General Health Questionnaire). Schweizerische Rundschau fur Medizin Praxis= Revue suisse de medecine Praxis, 78(9), 219-225.	Koeter, M.W.J., & Ormel, J. (1991). General Health Questionnaire, Nederlandse bewerking: Handleiding. Lisse: Swets, Test Services.	Translated within the frame of a thesis: באייר-טופילסקי, טלי, and אוניברסיטת בר אילן הסתגלות וצמיחה בצל הטרור : תרומתם של עוצמת החשיפה, משאבים פנימיים וסביבתיים רמת גן: חמו"ל, 2006. Print.	Makowska, Z., Merecz, D., Moscicka, A., & Kolasa, W. (2002). The validity of general health questionnaires, GHQ-12 and GHQ-28, in mental health studies of working people. International journal of occupational medicine and environmental health, 15(4), 353-362.
General Positive Appraisal Style Scale	gPASS	no validation	no validation	no validation	no validation	no validation
General Self-Efficacy Scale	GSE	Luszczynska A, Gutiérrez-Doña B, Schwarzer R. General self-efficacy in various domains of human functioning: Evidence from five countries. International Journal of Psychology. 2005;40:80–9.	Luszczynska, A., Scholz, U., & Schwarzer, R. (2005). The general self-efficacy scale: multicultural validation studies. The Journal of psychology, 139(5), 439-457.	Teeuw, B., Schwarzer, R., & Jerusalem, M. (1994).Dutch Adaptation of the General Self-Efficacy Scale	פוניזובסקי-ברגלסון, יעל, ג'ני קורמן, and דורית רואר-סטריאר “תפקיד החוסן בהסתגלותם של צעירים עולים שחוו אחריות ילדית.” Society and Welfare לז1 (2017): 59–83. Print.	Luszczynska, A., Scholz, U., & Schwarzer, R. (2005). The general self-efficacy scale: multicultural validation studies. The Journal of psychology, 139(5), 439-457.
Green Space Questionnaire	GSQ	no validation	no validation	no validation	no validation	no validation
Internal External Locus of Control 4	IE-4	Kovaleva A. The IE-4: construction and validation of a short scale for the assessment of locus of control. Köln [Mannheim]: GESIS - Leibniz Inst. for the Social Sciences; 2012.	Kovaleva A. The IE-4: construction and validation of a short scale for the assessment of locus of control. Köln [Mannheim]: GESIS - Leibniz Inst. for the Social Sciences; 2012.	no validation	no validation	no validation
Life Events Questionnaire	LEQ	Cochrane R, Robertson A. The life events inventory: A measure of the relative severity of psycho-social stressors. Journal of Psychosomatic Research. 1973;17:135–9.	no validation	no validation	no validation	Rzeszutek, M., Lis-Turlejska, M., Palich, H., Szumiał, S. (2018). The Polish adaptation of the Life Events Checklist (LEC-5) for PTSD criteria from DSM-5. Psychiatria Polska, 52(3), 499-510. https://doi.org/10.12740/PP/OnlineFirst/69218
Life Orientation Test Revised	LOT-R	Chiesi F, Galli S, Primi C, Borgi PI, Bonacchi A. The Accuracy of the Life Orientation Test–Revised (LOT–R) in Measuring Dispositional Optimism: Evidence From Item Response Theory Analyses. Journal of Personality Assessment. 2013;95:523–9.	Glaesmer, H., Rief, W., Martin, A., Mewes, R., Brähler, E., Zenger, M., & Hinz, A. (2012). Psychometric properties and population‐based norms of the Life Orientation Test Revised (LOT‐R). British journal of health psychology, 17(2), 432-445.	Klooster, P. M. ten, Weekers, A. M., Eggelmeijer, F., Woerkom, J. M. van, Drossaert, C. H. C., Taal, E., Baneke, J. J., & Rasker, J. J. (2010). Optimisme en/of pessimisme: factorstructuur van de Nederlandse Life Orientation Test-Revised. Psychologie en Gezondheid, 38, 89-100.	Translated within the frame of a thesis: ארזי, דניאלה “טיפולים מכאיבים חוזרים: המוכנות לעבור טיפול רפואי כפונקציה של היסטוריית הטיפולים, המצב הנפשי של החולה ועמדות הקשורות בהערכת המחלקה ובטיפול.” N.p., 1993. Print.	Juczyński, Z. (2001). Narzędzia pomiaru w promocji i psychologii zdrowia (Vol. 188). Warszawa: Pracownia Testów Psychologicznych Polskiego Towarzystwa Psychologicznego.
Maltreatment and Abuse Chronology and Exposure	MACE	Teicher MH, Parigger A. The ‘Maltreatment and Abuse Chronology of Exposure’ (MACE) Scale for the Retrospective Assessment of Abuse and Neglect During Development. PLoS One. 2015;10.	Isele, D., Teicher, M. H., Ruf-Leuschner, M., Elbert, T., Kolassa, I. T., Schury, K., & Schauer, M. (2014). KERF-Ein Instrument zur umfassenden Ermittlung belastender Kindheitserfahrungen: Erstellung und psychometrische Beurteilung der deutschsprachigen MACE (Maltreatment and Abuse Chronology of Exposure) Scale. Zeitschrift für Klinische Psychologie und Psychotherapie, 43(2), 121-130.	no validation	no validation	no validation
Mainz Inventory of Microstressors	MIMIS	Chmitorz A, Kurth K, Mey LK, Wenzel M, Lieb K, Tüscher O, et al. Assessment of Microstressors in Adults: Questionnaire Development and Ecological Validation of the Mainz Inventory of Microstressors. JMIR Mental Health. 2020;7:e14566	Chmitorz A, Kurth K, Mey LK, Wenzel M, Lieb K, Tüscher O, et al. Assessment of Microstressors in Adults: Questionnaire Development and Ecological Validation of the Mainz Inventory of Microstressors. JMIR Mental Health. 2020;7:e14566	no validation	no validation	no validation
NEO Five Factor Inventory: Neuroticism	NEO-FFI	Korner A, Czajkowska Z, Albani C, Drapeau M, Geyer M, Braehler E. Efficient and valid assessment of personality traits: population norms of a brief version of the NEO Five-Factor Inventory (NEO-FFI). Arch Psych Psych. 2015;17:21–32.	Körner, A., Drapeau, M., Albani, C., Geyer, M., Schmutzer, G., & Brähler, E. (2008). Deutsche Normierung des NEO-Fünf-Faktoren-Inventars (NEO-FFI). Zeitschrift für Medizinische Psychologie, 17(2-3), 133-144.	Hoekstra, H., Ormel, H., & De Fruyt, F. (1996). Persoonlijkheidsvragenlijsten: NEO-PI-R & NEO-FFI, Swets & Zeitlinger, Lisse, 1996, 80 p.	Gonen, T., Soreq, E., Eldar, E., Ben-Simon, E., Raz, G., & Hendler, T. (2016). Human mesostriatal response tracks motivational tendencies under naturalistic goal conflict. Social cognitive and affective neuroscience, 11(6), 961-972.	Zawadzki, B., Strelau, J., Szczepaniak, P., & Śliwińska, M. (1998). Inwentarz osobowości NEO-FFI Costy i McCrae. Adaptacja polska. Podręcznik. Warszawa: Pracownia Testów Psychologicznych PTP.
Oslo 3 Item Social Support Scale	OSSS-3	Kocalevent R-D, Berg L, Beutel ME, Hinz A, Zenger M, Härter M, et al. Social support in the general population: standardization of the Oslo social support scale (OSSS-3). BMC Psychology. 2018;6:31.	Kocalevent R-D, Berg L, Beutel ME, Hinz A, Zenger M, Härter M, et al. Social support in the general population: standardization of the Oslo social support scale (OSSS-3). BMC Psychology. 2018;6:31.	no validation	no validation	no validation
Positive Appraisal Style Scale - process based	PASSp	no validation	no validation	no validation	no validation	no validation
Psychological Flexibility Questionnaire	PFQ	Maor M, Gurion B, Ben-Itzhak S, Bluvstein I. The Psychological Flexibility Questionnaire (PFQ): Development, Reliability and Validity. 2014.	no validation	no validation	Maor M, Gurion B, Ben-Itzhak S, Bluvstein I. The Psychological Flexibility Questionnaire (PFQ): Development, Reliability and Validity. 2014.	no validation
Perceived Social Status Scale	PSS-S	Adler NE, Epel ES, Castellazzo G, Ickovics JR. Relationship of subjective and objective social status with psychological and physiological functioning: preliminary data in healthy white women. Health Psychol. 2000;19:586–92.	no validation	no validation	no validation	no validation
Ruminative Thought Style Questionnaire	RTS	Brinker JK, Dozois DJA. Ruminative thought style and depressed mood. Journal of Clinical Psychology. 2009;65:1–19.	Helmig, S., Meyer, A. H., & Bader, K. (2016). Validierung einer deutschen version des ruminative thought Style questionnaire (RTS-D). Zeitschrift für Klinische Psychologie und Psychotherapie.	no validation	no validation	no validation
Revised Symptom Checklist 90	SCL-90-R	Derogatis L. SCL-90: Administration, scoring and procedure manual-I for the R (revised) version. Baltimore: Johns Hopkins University School of Medicine; 1977.	Schmitz, N., Hartkamp, N., Kiuse, J., Franke, G. H., Reister, G., & Tress, W. (2000). The symptom check-list-90-R (SCL-90-R): a German validation study. Quality of Life Research, 9(2), 185-193.	Arrindell W.A., Ettema H. (1981) Dimensionele structuur, betrouwbaarheid en validiteit van de Nederlandse bewerking van de Symptom Checklist (SCL‐90) [Dimensional structure, reliability and validity of the Dutch edition of the Symptom Checklist (SCL‐90)]. Nederlands Tijdschrift Voor de Psychologie, 36, 77–108.	Translated within the frame of a thesis: Horesh et al. Delayed-Onset PTSD Following Combat : Clinical Characteristics and the Role of Psychological Resources. Tel Aviv: Publisher not identified, 2010. Print.	no validation
Sensitivity to Punishment and Sensitivity to Reward	SPSRQ	Torrubia R, Ávila C, Moltó J, Caseras X. The Sensitivity to Punishment and Sensitivity to Reward Questionnaire (SPSRQ) as a measure of Gray’s anxiety and impulsivity dimensions. Personality and Individual Differences. 2001;31:837–62.	no validation	no validation	Gat‐Lazer, S., Geva, R., Gur, E., & Stein, D. (2017). Reward Dependence and Harm Avoidance among Patients with Binge‐Purge Type Eating Disorders. European Eating Disorders Review, 25(3), 205-213.	Wytykowska, A., Białaszek, W., & Ostaszewski, P. (2014). Psychometryczne właściwości polskiej wersji krótkiej skali wrażliwości na kary i nagrody (SPSRQ-SF Cooper I Gomez, 2008) [Psychometric parameters of the Polish Short Version of Sensitivity to Punishment and Reward Scale (SPSRQ-SF Cooper I Gomez, 2008)]. Studia Psychologiczne, 52(2), 28–39.
State Trait Anxiety Inventory	STAI	Spielberger CD, Gorsuch RL, Lushene RE. Manual for the State-Trait Anxiety Inventory. Palo Alto, CA: Consulting Psychologists Press; 1970.	Laux, L. (1981). Das State-Trait-Angstinventar (STAI): theoretische grundlagen und handanweisung.	van der Bij, A. K., de Weerd, S., Cikot, R. J., Steegers, E. A., & Braspenning, J. C. (2003). Validation of the dutch short form of the state scale of the Spielberger State-Trait Anxiety Inventory: considerations for usage in screening outcomes. Public Health Genomics, 6(2), 84-87.	Teichman, Y., & Melnick, H. (1980). The Hebrew manual for the state-trait anxiety inventory. Tel Aviv: Ramot (Hebrew).	Spielberger, C. D., Strelau, J., Tysarczyk, M., & Wrześniewski, K. (2006). Polska adaptacja STAI [The Polish adaptation of the STAI]. Polska adaptacja STAI. Inwentarz Stanu i Cechy Lęku [The Polish adaptation of the STAI. State Trait Anxiety Inventory], 3-17.
Toronto Alexithymia Scale	TAS-20	Parker JDA, Taylor GJ, Bagby RM. The 20-Item Toronto Alexithymia Scale: III. Reliability and factorial validity in a community population. Journal of Psychosomatic Research. 2003;55:269–75.	Bach, M., Bach, D., De Zwaan, M., Serim, M., & Böhmer, F. (1996). Validation of the German version of the 20-item Toronto Alexithymia Scale in normal persons and psychiatric patients. Psychotherapie, Psychosomatik, Medizinische Psychologie, 46(1), 23-28.	no validation	I. Montag, personal communication, March 2002 In Taylor, G. J., Bagby, R. M., & Parker, J. D. (2003). The 20-Item Toronto Alexithymia Scale: IV. Reliability and factorial validity in different languages and cultures. Journal of psychosomatic research, 55(3), 277-283.	Ścigała, D.K., Zdankiewicz-Ścigała, E., Bedyńska, S. & Kokoszka, A. (2020) Psychometric Properties and Configural Invariance of the Polish – Language Version of the 20-Item Toronto Alexithymia Scale in Non-clinical and Alcohol Addict Persons. Frontiers in Psychology. https://doi.org/10.3389/fpsyg.2020.01241
WHO Disability Assessment Schedule	WHO-DAS 2.0	Üstün TB, Chatterji S, Kostanjsek N, Rehm J, Kennedy C, Epping-Jordan J, et al. Developing the World Health Organization Disability Assessment Schedule 2.0. Bull World Health Organ. 2010;88:815–23.	Pösl, M. (2004). Evaluation of the World Health Organization Disability Assessment Schedule II (WHO DAS II)-German Version (Doctoral dissertation, lmu).	no validation	no validation	Ćwirlej-Sozańska A, Wilmowska-Pietruszyńska A, Sozański B. Validation of the Polish version of the World Health Organization Disability Assessment Schedule (WHODAS 2.0) in an elderly population (60-70 years old). Int J Occup Saf Ergon. 2018 Sep;24(3):386-394. doi: 10.1080/10803548.2017.1316596. Epub 2017 May 2. PMID: 28391768.
COVID-related stressors		no validation	no validation	no validation	no validation	no validation
